# Supplementary material for: Genetic diversity of Nyssorhynchus (Anopheles) darlingi related to biting behavior in western Amazon
Source: Parasit Vectors. 2019 May 17;12:242. doi: 10.1186/s13071-019-3498-4 (PMC6525393; doi:10.1186/s13071-019-3498-4)
Supplement: Supplementary file 1 — Additional file 1. Per-individual An. darlingi detail of the number of sequence reads and unique stacks genotyped. [file 13071_2019_3498_MOESM1_ESM.xlsx]

## Sheet: Table S1
Additional file 1: Table S1. Per-individual An. darlingi detail of the number of sequence reads and unique stacks genotyped
Sample Information														Quality Filter					Stacks Results: -m5
Sample ID	Locality	Municipality	State	State Code	Collection Data	Place	Time	Latitude	Longitude		Index 1	Index 2		Total Reads	Ambiguos/Low Quality Reads	Retained Reads	%Aligned Reads		Unique Stacks	Polymorphic Loci	% Polymorphic Loci	SNPs Found
A11R001	Remansinho	Lábrea	Amazonas	AM	18 April 2011	outdoor	6pm-9pm	-9.497	-66.582		TCGCCTTA	TAGATCGC		766700	154761	611939	40.73		11798	3542	30.022	5971
A11R002	Remansinho	Lábrea	Amazonas	AM	18 April 2011	outdoor	6pm-9pm	-9.497	-66.582		CTAGTACG	TAGATCGC		1188546	223243	965303	73.35		4644	1485	31.9767	2417
A11R003	Remansinho	Lábrea	Amazonas	AM	18 April 2011	outdoor	6pm-9pm	-9.497	-66.582		TTCTGCCT	TAGATCGC		880266	168676	711590	41.06		13115	3883	29.6073	6566
A11R004	Remansinho	Lábrea	Amazonas	AM	18 April 2011	outdoor	6pm-9pm	-9.497	-66.582		GCTCAGGA	TAGATCGC		805712	170683	635029	49.56		7889	2437	30.8911	4089
A11R005	Remansinho	Lábrea	Amazonas	AM	18 April 2011	outdoor	6pm-9pm	-9.497	-66.582		AGGAGTCC	TAGATCGC		1104246	187852	916394	36.98		14875	4222	28.3832	7054
A11R006	Remansinho	Lábrea	Amazonas	AM	18 April 2011	outdoor	6pm-9pm	-9.497	-66.582		CATGCCTA	TAGATCGC		1275964	247970	1027994	38.39		16958	4962	29.2605	8337
A11R007	Remansinho	Lábrea	Amazonas	AM	18 April 2011	outdoor	6pm-9pm	-9.497	-66.582		GTAGAGAG	TAGATCGC		920928	167732	753196	52.24		11219	3389	30.2077	5653
A11R008	Remansinho	Lábrea	Amazonas	AM	18 April 2011	outdoor	6pm-9pm	-9.497	-66.582		CCTCTCTG	TAGATCGC		750862	147932	602930	36.9		10252	3328	32.462	5531
A11R009	Remansinho	Lábrea	Amazonas	AM	18 April 2011	outdoor	6pm-9pm	-9.497	-66.582		AGCGTAGC	TAGATCGC		745762	132644	613118	38.66		11688	3553	30.3987	5969
A11R010	Remansinho	Lábrea	Amazonas	AM	18 April 2011	outdoor	6pm-9pm	-9.497	-66.582		CAGCCTCG	TAGATCGC		993456	213665	779791	46.9		12817	3957	30.8731	6663
A11R011	Remansinho	Lábrea	Amazonas	AM	18 April 2011	outdoor	6pm-9pm	-9.497	-66.582		TGCCTCTT	TAGATCGC		987798	201724	786074	62.04		8108	2485	30.6487	4140
A11R012	Remansinho	Lábrea	Amazonas	AM	18 April 2011	outdoor	6pm-9pm	-9.497	-66.582		TCCTCTAC	TAGATCGC		1014508	191331	823177	53.12		9916	2995	30.2037	5048
A11R013	Remansinho	Lábrea	Amazonas	AM	18 April 2011	outdoor	6pm-9pm	-9.497	-66.582		TCGCCTTA	CTCTCTAT		856148	138137	718011	48.75		11283	3306	29.3007	5547
A11R014	Remansinho	Lábrea	Amazonas	AM	18 April 2011	outdoor	6pm-9pm	-9.497	-66.582		CTAGTACG	CTCTCTAT		938760	165558	773202	44.85		12092	3570	29.5237	6097
A11R015	Remansinho	Lábrea	Amazonas	AM	18 April 2011	outdoor	6pm-9pm	-9.497	-66.582		TTCTGCCT	CTCTCTAT		986842	154243	832599	43.94		13334	3759	28.1911	6351
A11R016	Remansinho	Lábrea	Amazonas	AM	18 April 2011	outdoor	6pm-9pm	-9.497	-66.582		GCTCAGGA	CTCTCTAT		961332	147922	813410	53.57		11808	3456	29.2683	5949
A11R151	Remansinho	Lábrea	Amazonas	AM	21 April 2011	indoor	6pm-9pm	-9.497	-66.582		GTAGAGAG	TATCCTCT		1207012	223748	983264	34.41		9124	2458	26.9399	4239
A11R152	Remansinho	Lábrea	Amazonas	AM	21 April 2011	indoor	6pm-9pm	-9.497	-66.582		CCTCTCTG	TATCCTCT		1649652	298997	1350655	22.91		11031	3073	27.8579	5323
A11R153	Remansinho	Lábrea	Amazonas	AM	21 April 2011	indoor	6pm-9pm	-9.497	-66.582		AGCGTAGC	TATCCTCT		1073860	171662	902198	21.46		11043	3065	27.7551	5277
A11R154	Remansinho	Lábrea	Amazonas	AM	21 April 2011	indoor	6pm-9pm	-9.497	-66.582		CAGCCTCG	TATCCTCT		1154636	203058	951578	36.3		11412	3186	27.918	5375
A11R155	Remansinho	Lábrea	Amazonas	AM	21 April 2011	indoor	6pm-9pm	-9.497	-66.582		TGCCTCTT	TATCCTCT		1435670	251998	1183672	34.18		17601	4910	27.8961	8281
A11R156	Remansinho	Lábrea	Amazonas	AM	21 April 2011	indoor	6pm-9pm	-9.497	-66.582		TCCTCTAC	TATCCTCT		1507744	236887	1270857	31.49		14953	4216	28.195	7329
A11R157	Remansinho	Lábrea	Amazonas	AM	21 April 2011	indoor	6pm-9pm	-9.497	-66.582		TCGCCTTA	AGAGTAGA		1355672	252438	1103234	28.56		14239	4102	28.8082	6994
A11R158	Remansinho	Lábrea	Amazonas	AM	21 April 2011	indoor	6pm-9pm	-9.497	-66.582		CTAGTACG	AGAGTAGA		1064252	232355	831897	28.55		9079	3361	37.0195	5580
A11R159	Remansinho	Lábrea	Amazonas	AM	21 April 2011	indoor	6pm-9pm	-9.497	-66.582		TTCTGCCT	AGAGTAGA		1243968	214058	1029910	27.8		13222	4317	32.6501	7327
A11R160	Remansinho	Lábrea	Amazonas	AM	21 April 2011	indoor	6pm-9pm	-9.497	-66.582		GCTCAGGA	AGAGTAGA		1142804	195638	947166	30.5		16090	4593	28.5457	7854
A11R161	Remansinho	Lábrea	Amazonas	AM	21 April 2011	indoor	6pm-9pm	-9.497	-66.582		AGGAGTCC	AGAGTAGA		1273096	267922	1005174	29.45		9176	3147	34.296	5344
A11R162	Remansinho	Lábrea	Amazonas	AM	21 April 2011	indoor	6pm-9pm	-9.497	-66.582		CATGCCTA	AGAGTAGA		1622878	291280	1331598	26.65		15745	4509	28.6377	7691
A11R163	Remansinho	Lábrea	Amazonas	AM	21 April 2011	indoor	6pm-9pm	-9.497	-66.582		GTAGAGAG	AGAGTAGA		1918922	343755	1575167	30.49		16089	4365	27.1303	7470
A11R164	Remansinho	Lábrea	Amazonas	AM	21 April 2011	indoor	6pm-9pm	-9.497	-66.582		CCTCTCTG	AGAGTAGA		1999590	349187	1650403	30.98		17717	4735	26.7257	8138
A11R165	Remansinho	Lábrea	Amazonas	AM	21 April 2011	indoor	6pm-9pm	-9.497	-66.582		AGCGTAGC	AGAGTAGA		1642172	277986	1364186	37.99		19180	5266	27.4557	9018
A11R166	Remansinho	Lábrea	Amazonas	AM	21 April 2011	indoor	6pm-9pm	-9.497	-66.582		CAGCCTCG	AGAGTAGA		1617696	279475	1338221	27.11		16269	4708	28.9385	8043
A11G066	Granada	Acrelândia	Acre	AC	20 April 2011	outdoor	6pm-9pm	-9.752	-67.071		GCTCAGGA	TATCCTCT		394064	76535	317529	21.53		3988	550	13.7914	937
A11G067	Granada	Acrelândia	Acre	AC	20 April 2011	outdoor	6pm-9pm	-9.752	-67.071		AGGAGTCC	TATCCTCT		502104	109288	392816	27.19		4712	376	7.97963	606
A11G068	Granada	Acrelândia	Acre	AC	20 April 2011	outdoor	6pm-9pm	-9.752	-67.071		CATGCCTA	TATCCTCT		406356	79670	326686	28.34		4636	824	17.7739	1405
A11G069	Granada	Acrelândia	Acre	AC	20 April 2011	outdoor	6pm-9pm	-9.752	-67.071		TCGCCTTA	AGAGTAGA		2184654	312508	1872146	24.74		9376	1765	18.8247	3048
A11G070	Granada	Acrelândia	Acre	AC	20 April 2011	outdoor	6pm-9pm	-9.752	-67.071		GCTCAGGA	AGAGTAGA		1387186	183272	1203914	26.39		11221	2170	19.3387	3709
A11G071	Granada	Acrelândia	Acre	AC	20 April 2011	outdoor	6pm-9pm	-9.752	-67.071		GTAGAGAG	AGAGTAGA		1109734	214357	895377	40.64		5983	707	11.8168	1166
A11G072	Granada	Acrelândia	Acre	AC	20 April 2011	outdoor	6pm-9pm	-9.752	-67.071		CCTCTCTG	AGAGTAGA		1371834	213739	1158095	35.42		8044	1074	13.3516	1771
A11G073	Granada	Acrelândia	Acre	AC	20 April 2011	outdoor	6pm-9pm	-9.752	-67.071		TGCCTCTT	AGAGTAGA		980908	151474	829434	34.88		11213	2148	19.1563	3690
A11G074	Granada	Acrelândia	Acre	AC	20 April 2011	outdoor	6pm-9pm	-9.752	-67.071		CTAGTACG	GTAAGGAG		609658	133205	476453	28.27		7518	1389	18.4757	2370
A11G075	Granada	Acrelândia	Acre	AC	20 April 2011	outdoor	6pm-9pm	-9.752	-67.071		TTCTGCCT	GTAAGGAG		611494	130521	480973	34.74		7289	1267	17.3824	2156
A11G076	Granada	Acrelândia	Acre	AC	20 April 2011	outdoor	6pm-9pm	-9.752	-67.071		GTAGAGAG	GTAAGGAG		726138	160578	565560	29.86		7659	1380	18.018	2338
A11G077	Granada	Acrelândia	Acre	AC	20 April 2011	outdoor	6pm-9pm	-9.752	-67.071		CCTCTCTG	GTAAGGAG		1050010	247388	802622	28.33		7191	956	13.2944	1514
A11G078	Granada	Acrelândia	Acre	AC	20 April 2011	outdoor	6pm-9pm	-9.752	-67.071		AGCGTAGC	GTAAGGAG		1252044	281244	970800	33.13		4154	296	7.12566	441
A11G079	Granada	Acrelândia	Acre	AC	20 April 2011	outdoor	6pm-9pm	-9.752	-67.071		CAGCCTCG	GTAAGGAG		564856	111824	453032	27.92		6401	1226	19.1533	1981
A11G080	Granada	Acrelândia	Acre	AC	20 April 2011	outdoor	6pm-9pm	-9.752	-67.071		TGCCTCTT	GTAAGGAG		1312714	195392	1117322	28.08		13123	4228	32.2182	7245
A11G101	Granada	Acrelândia	Acre	AC	20 April 2011	outdoor	6pm-9pm	-9.752	-67.071		TCCTCTAC	GTAAGGAG		437750	109077	328673	29.9		3764	323	8.5813	515
A11G102	Granada	Acrelândia	Acre	AC	20 April 2011	outdoor	6pm-9pm	-9.752	-67.071		TCGCCTTA	ACTGCATA		1449390	163190	1286200	25.5		14612	3270	22.3789	5628
A11G103	Granada	Acrelândia	Acre	AC	20 April 2011	outdoor	6pm-9pm	-9.752	-67.071		AGGAGTCC	ACTGCATA		886436	118386	768050	32.17		10673	2297	21.5216	3929
A11G105	Granada	Acrelândia	Acre	AC	20 April 2011	outdoor	6pm-9pm	-9.752	-67.071		CAGCCTCG	ACTGCATA		2930560	439499	2491061	33.31		11275	1793	15.9024	2962
A11G107	Granada	Acrelândia	Acre	AC	20 April 2011	outdoor	6pm-9pm	-9.752	-67.071		CTAGTACG	CTAAGCCT		385234	68945	316289	30.65		2521	173	6.86236	262
A11G108	Granada	Acrelândia	Acre	AC	20 April 2011	outdoor	6pm-9pm	-9.752	-67.071		TTCTGCCT	CTAAGCCT		339608	49691	289917	42.76		4883	578	11.837	918
A11G109	Granada	Acrelândia	Acre	AC	20 April 2011	outdoor	6pm-9pm	-9.752	-67.071		GCTCAGGA	CTAAGCCT		517180	102373	414807	30.45		2573	163	6.33502	263
A11G110	Granada	Acrelândia	Acre	AC	20 April 2011	outdoor	6pm-9pm	-9.752	-67.071		AGGAGTCC	CTAAGCCT		351424	54240	297184	33.8		4466	301	6.73981	502
A11G111	Granada	Acrelândia	Acre	AC	20 April 2011	outdoor	6pm-9pm	-9.752	-67.071		CATGCCTA	CTAAGCCT		289200	54908	234292	32.04		2294	139	6.05929	210
A11G170	Granada	Acrelândia	Acre	AC	20 April 2011	outdoor	3am-6am	-9.752	-67.071		TTCTGCCT	CTCTCTAT		531320	70454	460866	45.51		4542	338	7.44166	548
A11G171	Granada	Acrelândia	Acre	AC	20 April 2011	outdoor	3am-6am	-9.752	-67.071		GCTCAGGA	CTCTCTAT		723206	90696	632510	51.68		8368	1619	19.3475	2746
A11G172	Granada	Acrelândia	Acre	AC	20 April 2011	outdoor	3am-6am	-9.752	-67.071		AGGAGTCC	CTCTCTAT		496474	57256	439218	42.29		6891	955	13.8587	1639
A11G173	Granada	Acrelândia	Acre	AC	20 April 2011	outdoor	3am-6am	-9.752	-67.071		GTAGAGAG	CTCTCTAT		655670	79062	576608	30.58		7720	3174	41.114	5276
A11G174	Granada	Acrelândia	Acre	AC	20 April 2011	outdoor	3am-6am	-9.752	-67.071		CCTCTCTG	CTCTCTAT		981246	102772	878474	47.78		12259	3233	26.3725	5452
A11G175	Granada	Acrelândia	Acre	AC	20 April 2011	outdoor	3am-6am	-9.752	-67.071		AGCGTAGC	CTCTCTAT		851246	98695	752551	47.99		11693	2927	25.0321	4987
A11G176	Granada	Acrelândia	Acre	AC	20 April 2011	outdoor	3am-6am	-9.752	-67.071		CAGCCTCG	CTCTCTAT		676984	71143	605841	47.51		9095	1828	20.099	3129
A11G177	Granada	Acrelândia	Acre	AC	20 April 2011	outdoor	3am-6am	-9.752	-67.071		TGCCTCTT	CTCTCTAT		747092	93070	654022	37.24		10258	1952	19.0291	3309
A11G178	Granada	Acrelândia	Acre	AC	20 April 2011	outdoor	3am-6am	-9.752	-67.071		TCCTCTAC	CTCTCTAT		826530	158889	667641	33.79		9671	1742	18.0126	2985
A11G179	Granada	Acrelândia	Acre	AC	20 April 2011	outdoor	3am-6am	-9.752	-67.071		TCGCCTTA	TATCCTCT		871338	101617	769721	37.55		11747	2173	18.4983	3617
A11G180	Granada	Acrelândia	Acre	AC	20 April 2011	outdoor	3am-6am	-9.752	-67.071		CTAGTACG	TATCCTCT		584488	60331	524157	36.03		9521	2063	21.6679	3446
A11G181	Granada	Acrelândia	Acre	AC	20 April 2011	outdoor	3am-6am	-9.752	-67.071		TTCTGCCT	TATCCTCT		848830	83847	764983	50.96		10621	2271	21.3822	3857
A11G182	Granada	Acrelândia	Acre	AC	20 April 2011	outdoor	3am-6am	-9.752	-67.071		GTAGAGAG	TATCCTCT		821150	129448	691702	41.69		11415	2671	23.399	4520
A11G183	Granada	Acrelândia	Acre	AC	20 April 2011	outdoor	3am-6am	-9.752	-67.071		CCTCTCTG	TATCCTCT		595204	57790	537414	49.96		7890	2203	27.9214	3625
A11G184	Granada	Acrelândia	Acre	AC	20 April 2011	outdoor	3am-6am	-9.752	-67.071		AGCGTAGC	TATCCTCT		332040	42446	289594	37.01		4498	1307	29.0574	2158
A11G185	Granada	Acrelândia	Acre	AC	20 April 2011	outdoor	3am-6am	-9.752	-67.071		CAGCCTCG	TATCCTCT		339536	32810	306726	44.57		5303	1545	29.1345	2594
A11G186	Granada	Acrelândia	Acre	AC	20 April 2011	outdoor	3am-6am	-9.752	-67.071		TGCCTCTT	TATCCTCT		267846	35050	232796	39.15		3107	866	27.8725	1415
A11G187	Granada	Acrelândia	Acre	AC	20 April 2011	outdoor	3am-6am	-9.752	-67.071		TCCTCTAC	TATCCTCT		508960	52538	456422	23.13		4069	1142	28.0659	1877
A11G188	Granada	Acrelândia	Acre	AC	20 April 2011	outdoor	3am-6am	-9.752	-67.071		CTAGTACG	AGAGTAGA		325324	30776	294548	14.45		1176	366	31.1224	582
A11G190	Granada	Acrelândia	Acre	AC	20 April 2011	outdoor	3am-6am	-9.752	-67.071		TTCTGCCT	AGAGTAGA		639238	60479	578759	53.81		7129	1901	26.6657	3192
A11G191	Granada	Acrelândia	Acre	AC	20 April 2011	outdoor	3am-6am	-9.752	-67.071		AGGAGTCC	AGAGTAGA		482588	53279	429309	31.61		6439	1669	25.9202	2771
A11G193	Granada	Acrelândia	Acre	AC	20 April 2011	outdoor	3am-6am	-9.752	-67.071		CATGCCTA	AGAGTAGA		322134	35094	287040	43.45		4581	1237	27.0028	2042
A11G194	Granada	Acrelândia	Acre	AC	20 April 2011	outdoor	3am-6am	-9.752	-67.071		AGCGTAGC	AGAGTAGA		380736	47711	333025	27.78		4746	1220	25.7059	2058
A11G197	Granada	Acrelândia	Acre	AC	20 April 2011	outdoor	3am-6am	-9.752	-67.071		CAGCCTCG	AGAGTAGA		268450	31251	237199	35.5		3905	1135	29.0653	1788
A11G198	Granada	Acrelândia	Acre	AC	20 April 2011	outdoor	3am-6am	-9.752	-67.071		TCCTCTAC	AGAGTAGA		433170	54368	378802	31.85		6660	1863	27.973	3058
A11G200	Granada	Acrelândia	Acre	AC	20 April 2011	outdoor	3am-6am	-9.752	-67.071		TCGCCTTA	GTAAGGAG		424056	45935	378121	37.69		6225	1706	27.4056	2884
A11G201	Granada	Acrelândia	Acre	AC	20 April 2011	outdoor	3am-6am	-9.752	-67.071		GCTCAGGA	GTAAGGAG		320432	40254	280178	31.83		4306	1149	26.6837	1926
A11G204	Granada	Acrelândia	Acre	AC	20 April 2011	outdoor	3am-6am	-9.752	-67.071		AGGAGTCC	GTAAGGAG		474732	48579	426153	41.34		7035	1966	27.946	3286
A11G205	Granada	Acrelândia	Acre	AC	20 April 2011	outdoor	3am-6am	-9.752	-67.071		CATGCCTA	GTAAGGAG		578188	67444	510744	36.13		8264	2250	27.2265	3742
A11G206	Granada	Acrelândia	Acre	AC	20 April 2011	outdoor	3am-6am	-9.752	-67.071		CTAGTACG	ACTGCATA		446400	55808	390592	34.01		5873	1650	28.0947	2736
A11G216	Granada	Acrelândia	Acre	AC	20 April 2011	indoor	6pm-9pm	-9.752	-67.071		TTCTGCCT	ACTGCATA		983342	151268	832074	32.08		13366	3557	26.6123	6128
A11G217	Granada	Acrelândia	Acre	AC	20 April 2011	indoor	6pm-9pm	-9.752	-67.071		GCTCAGGA	ACTGCATA		951378	129676	821702	12.38		6226	1431	22.9843	2387
A11G218	Granada	Acrelândia	Acre	AC	20 April 2011	indoor	6pm-9pm	-9.752	-67.071		GTAGAGAG	ACTGCATA		864416	133858	730558	23.3		10243	2797	27.3065	4652
A11G221	Granada	Acrelândia	Acre	AC	20 April 2011	indoor	6pm-9pm	-9.752	-67.071		CCTCTCTG	ACTGCATA		967144	90825	876319	23.52		10702	2779	25.9671	4700
A11G222	Granada	Acrelândia	Acre	AC	20 April 2011	indoor	6pm-9pm	-9.752	-67.071		AGCGTAGC	ACTGCATA		569726	63226	506500	21.69		7408	1746	23.5691	2891
A11G223	Granada	Acrelândia	Acre	AC	20 April 2011	indoor	6pm-9pm	-9.752	-67.071		TGCCTCTT	ACTGCATA		948518	138775	809743	25.93		11363	3134	27.5807	5347
A11G225	Granada	Acrelândia	Acre	AC	20 April 2011	indoor	6pm-9pm	-9.752	-67.071		TCCTCTAC	ACTGCATA		976272	163146	813126	25.51		10469	3013	28.7802	5127
A11G226	Granada	Acrelândia	Acre	AC	20 April 2011	indoor	6pm-9pm	-9.752	-67.071		TCGCCTTA	AAGGAGTA		1009386	153420	855966	22.92		10360	2779	26.8243	4765
A11G227	Granada	Acrelândia	Acre	AC	20 April 2011	indoor	6pm-9pm	-9.752	-67.071		CTAGTACG	AAGGAGTA		807746	82350	725396	24.99		8139	1976	24.2782	3303
A11G228	Granada	Acrelândia	Acre	AC	20 April 2011	indoor	6pm-9pm	-9.752	-67.071		TTCTGCCT	AAGGAGTA		968662	140020	828642	28.33		10976	2868	26.1297	4860
A11G229	Granada	Acrelândia	Acre	AC	20 April 2011	indoor	6pm-9pm	-9.752	-67.071		GCTCAGGA	AAGGAGTA		912996	134263	778733	28.58		10422	2785	26.7223	4790
A11G230	Granada	Acrelândia	Acre	AC	20 April 2011	indoor	6pm-9pm	-9.752	-67.071		AGGAGTCC	AAGGAGTA		1163968	182217	981751	25.29		11771	3231	27.4488	5604
A11G231	Granada	Acrelândia	Acre	AC	20 April 2011	indoor	6pm-9pm	-9.752	-67.071		CATGCCTA	AAGGAGTA		1310522	205120	1105402	22.6		12026	3209	26.6839	5454
A11G232	Granada	Acrelândia	Acre	AC	20 April 2011	indoor	6pm-9pm	-9.752	-67.071		GTAGAGAG	AAGGAGTA		1130066	123454	1006612	16.08		8658	2191	25.3061	3678
A11G233	Granada	Acrelândia	Acre	AC	20 April 2011	indoor	6pm-9pm	-9.752	-67.071		CCTCTCTG	AAGGAGTA		958264	95993	862271	21.5		7312	1870	25.5744	3169
A11G235	Granada	Acrelândia	Acre	AC	20 April 2011	indoor	6pm-9pm	-9.752	-67.071		AGCGTAGC	AAGGAGTA		1407442	122690	1284752	13.2		8476	2158	25.4601	3601
A11G236	Granada	Acrelândia	Acre	AC	20 April 2011	indoor	6pm-9pm	-9.752	-67.071		CAGCCTCG	AAGGAGTA		738372	123330	615042	22.83		8345	2309	27.6693	3829
A11G237	Granada	Acrelândia	Acre	AC	20 April 2011	indoor	6pm-9pm	-9.752	-67.071		TGCCTCTT	AAGGAGTA		578534	54064	524470	23.56		4655	1091	23.4372	1745
A11G238	Granada	Acrelândia	Acre	AC	20 April 2011	indoor	6pm-9pm	-9.752	-67.071		TCCTCTAC	AAGGAGTA		538472	53019	485453	22.45		6064	1580	26.0554	2605
A11G287	Granada	Acrelândia	Acre	AC	20 April 2011	indoor	3am-6am	-9.752	-67.071		GTAGAGAG	CTAAGCCT		864574	151399	713175	36.59		13027	3732	28.6482	6454
A11G288	Granada	Acrelândia	Acre	AC	20 April 2011	indoor	3am-6am	-9.752	-67.071		CCTCTCTG	CTAAGCCT		782516	132395	650121	34.08		13350	3860	28.9139	6481
A11G289	Granada	Acrelândia	Acre	AC	20 April 2011	indoor	3am-6am	-9.752	-67.071		AGCGTAGC	CTAAGCCT		707680	111634	596046	37.71		11801	3528	29.8958	5870
A11G290	Granada	Acrelândia	Acre	AC	20 April 2011	indoor	3am-6am	-9.752	-67.071		TGCCTCTT	CTAAGCCT		964964	154083	810881	35.27		13271	3576	26.946	6087
A11G291	Granada	Acrelândia	Acre	AC	20 April 2011	indoor	3am-6am	-9.752	-67.071		CAGCCTCG	CTAAGCCT		1114978	179765	935213	37.49		14561	4184	28.7343	7213
A11G292	Granada	Acrelândia	Acre	AC	20 April 2011	indoor	3am-6am	-9.752	-67.071		TCCTCTAC	CTAAGCCT		678758	112635	566123	39.38		10988	3111	28.3127	5259
A11G293	Granada	Acrelândia	Acre	AC	20 April 2011	indoor	3am-6am	-9.752	-67.071		TCGCCTTA	ACTGCATA		1598850	253831	1345019	39.21		16091	4409	27.4004	7508
A11G294	Granada	Acrelândia	Acre	AC	20 April 2011	indoor	3am-6am	-9.752	-67.071		TTCTGCCT	ACTGCATA		1268794	222619	1046175	36.51		14313	3934	27.4855	6715
A11G295	Granada	Acrelândia	Acre	AC	20 April 2011	indoor	3am-6am	-9.752	-67.071		AGGAGTCC	ACTGCATA		1298098	221040	1077058	39.69		14984	4178	27.8831	7040
A11G296	Granada	Acrelândia	Acre	AC	20 April 2011	indoor	3am-6am	-9.752	-67.071		CATGCCTA	ACTGCATA		3675958	666013	3009945	32.35		19231	5220	27.1437	9027
A11G297	Granada	Acrelândia	Acre	AC	20 April 2011	indoor	3am-6am	-9.752	-67.071		GTAGAGAG	ACTGCATA		1234226	201059	1033167	38.2		14484	3925	27.0989	6664
A11G298	Granada	Acrelândia	Acre	AC	20 April 2011	indoor	3am-6am	-9.752	-67.071		CCTCTCTG	ACTGCATA		1572840	287610	1285230	41.58		13845	3781	27.3095	6437
A11G299	Granada	Acrelândia	Acre	AC	20 April 2011	indoor	3am-6am	-9.752	-67.071		CAGCCTCG	ACTGCATA		1120990	184105	936885	36.14		15069	4115	27.3077	7032
A11G300	Granada	Acrelândia	Acre	AC	20 April 2011	indoor	3am-6am	-9.752	-67.071		TCGCCTTA	AAGGAGTA		1807618	287881	1519737	39.35		16287	4474	27.4698	7773
A11G301	Granada	Acrelândia	Acre	AC	20 April 2011	indoor	3am-6am	-9.752	-67.071		CATGCCTA	AAGGAGTA		1088334	184823	903511	43.51		12598	3443	27.3297	5804
A11G302	Granada	Acrelândia	Acre	AC	20 April 2011	indoor	3am-6am	-9.752	-67.071		GTAGAGAG	AAGGAGTA		1111120	200835	910285	42.1		11717	3476	29.6663	5910
A11G303	Granada	Acrelândia	Acre	AC	20 April 2011	indoor	3am-6am	-9.752	-67.071		CCTCTCTG	AAGGAGTA		1118010	180086	937924	37.02		12242	3271	26.7195	5498
A11G304	Granada	Acrelândia	Acre	AC	20 April 2011	indoor	3am-6am	-9.752	-67.071		AGCGTAGC	AAGGAGTA		1825226	276677	1548549	41.29		15208	5070	33.3377	8771
A11G305	Granada	Acrelândia	Acre	AC	20 April 2011	indoor	3am-6am	-9.752	-67.071		TGCCTCTT	AAGGAGTA		1122844	178599	944245	33.17		13634	3678	26.9767	6179
A11G306	Granada	Acrelândia	Acre	AC	20 April 2011	indoor	3am-6am	-9.752	-67.071		TCCTCTAC	AAGGAGTA		1086662	178528	908134	37.08		13411	4220	31.4667	7139
A11G307	Granada	Acrelândia	Acre	AC	20 April 2011	indoor	3am-6am	-9.752	-67.071		TCGCCTTA	CTAAGCCT		1164368	196852	967516	45.56		13609	4058	29.8185	6812
A11G308	Granada	Acrelândia	Acre	AC	20 April 2011	indoor	3am-6am	-9.752	-67.071		CTAGTACG	CTAAGCCT		1836158	303653	1532505	34.47		19974	5386	26.9651	9213
A11G309	Granada	Acrelândia	Acre	AC	20 April 2011	indoor	3am-6am	-9.752	-67.071		TTCTGCCT	CTAAGCCT		1119720	210264	909456	44.79		14769	4271	28.9187	7189
													Average	975321	156811	818510	34.8677		10107.7	2650.45	24.97	4485.83
													SD	507895	93336.7	420738	9.75513		4123.98	1353.84	6.74066	2325.19
													Min	267846	30776	232796	12.38		1176	139	6.05929	210
													Max	3675958	666013	3009945	73.35		19974	5386	41.114	9213
													SE	34242.3	6292.76	28366.2	0.657691		278.038	91.2757	0.454455	156.764
													TOTAL	124841110	20071813	104769297
